# Supplementary material for: A comparative study on the effects of biodegradable high-purity magnesium screw and polymer screw for fixation in epiphyseal trabecular bone
Source: Regen Biomater. 2024 Sep 3;11:rbae095. doi: 10.1093/rb/rbae095 (PMC11427752; doi:10.1093/rb/rbae095)
Supplement: rbae095_Supplementary_Data [file rbae095_supplementary_data.zip]

Archive with 1 entries (1 files):
- Supporting Information_final.docx
